# Supplementary material for: Pyroptosis in glioblastoma: A crucial regulator of the tumour immune microenvironment and a predictor of prognosis
Source: J Cell Mol Med. 2022 Jan 26;26(5):1579–93. doi: 10.1111/jcmm.17200 (PMC8899201; doi:10.1111/jcmm.17200)
Supplement: Supplementary file 5 — Tab S4 [file JCMM-26-1579-s002.xlsx]

## Sheet: Sheet1
Univariate Cox regression analysis of the prognostic value of PRGs in GBM
Gene symbol	p.value	HR	Low 95%CI	High 95%CI
AIM2	0.471873	1.04223	0.93117	1.16653
CASP1	0.195175	1.13015	0.939163	1.35998
CASP3	0.258199	1.1881	0.881247	1.6018
CASP4	0.104772	1.20924	0.961206	1.52128
CASP5	0.905233	1.00958	0.862883	1.18122
CASP6	0.920862	1.01567	0.747433	1.38016
CASP8	0.577724	1.0854	0.813371	1.44842
CASP9	0.00608829	0.571186	0.382813	0.852254
ELANE	0.0019152	1.25888	1.08851	1.45592
GPX4	0.781475	1.04552	0.76338	1.43193
GSDMA	0.639155	1.02251	0.931646	1.12225
GSDMB	0.588665	0.959216	0.82485	1.11547
GSDMC	0.347154	0.944855	0.839474	1.06347
GSDMD	0.168037	1.1581	0.939971	1.42684
DFNA5	0.61015	1.09131	0.779963	1.52693
IL18	0.251697	1.10031	0.934393	1.29568
IL1B	0.0510192	1.14573	0.999397	1.3135
IL6	0.298475	1.05613	0.952814	1.17065
NLRC4	0.344612	1.10345	0.899684	1.35337
NLRP1	0.31725	1.1168	0.899411	1.38672
NLRP2	0.104326	1.10762	0.979094	1.25302
NLRP3	0.361012	1.09584	0.900453	1.33363
NLRP6	0.254101	1.09529	0.936686	1.28075
NLRP7	0.399843	1.13515	0.84506	1.52483
NOD1	0.0609399	1.24278	0.990071	1.56
NOD2	0.0894963	1.16322	0.97695	1.38502
DFNB59	0.27854	1.14472	0.89645	1.46176
PLCG1	0.478353	0.912319	0.707896	1.17578
PRKACA	0.360516	1.30099	0.740165	2.28676
PYCARD	0.152257	1.18191	0.94018	1.4858
SFRS2IP	0.436908	0.819001	0.495069	1.35489
TIRAP	0.581359	1.16591	0.675626	2.01197
TNF	0.731767	1.02288	0.898764	1.16414
